# Supplementary material for: Carbon-Nanotube-Based Nanocomposites in Environmental Remediation: An Overview of Typologies and Applications and an Analysis of Their Paradoxical Double-Sided Effects
Source: J Xenobiot. 2025 May 21;15(3):76. doi: 10.3390/jox15030076 (PMC12101166; doi:10.3390/jox15030076)
Supplement: Supplementary file 1 [file jox-15-00076-s001.zip]

Archive with 1 entries (1 files):
- jox-3606725-supplementary.pdf
